# Supplementary material for: Ultrasonic Transformation of Antibiotic Molecules into a Selective Chemotherapeutic Nanodrug
Source: Molecules. 2023 Jun 22;28(13):4927. doi: 10.3390/molecules28134927 (PMC10343459; doi:10.3390/molecules28134927)
Supplement: Supplementary file 1 [file molecules-28-04927-s001.zip]

Archive with 1 entries (1 files):
- molecules-2434770-supplementary.pdf
